# Supplementary material for: Analysis of 16S rRNA genes reveals reduced Fusobacterial community diversity when translocating from saliva to GI sites
Source: Gut Microbes. 2020 Oct 15;12(1):1814120. doi: 10.1080/19490976.2020.1814120 (PMC7577115; doi:10.1080/19490976.2020.1814120)
Supplement: Supplemental Material [file KGMI_A_1814120_SM1728.zip]

Archive with 7 entries (6 files):
- Supplementary information/
- Supplementary information/Supplementary Figure 1A.tif
- Supplementary information/Supplementary Figure 1B.tif
- Supplementary information/Supplementary Figure 2.tif
- Supplementary information/Supplementary Figure 3.tif
- Supplementary information/Supplementary Figure 4.tiff
- Supplementary information/Supplementary Table 1.docx
